# Supplementary material for: Distinct microbial communities that differ by race, stage, or breast-tumor subtype in breast tissues of non-Hispanic Black and non-Hispanic White women
Source: Sci Rep. 2019 Aug 16;9:11940. doi: 10.1038/s41598-019-48348-1 (PMC6697683; doi:10.1038/s41598-019-48348-1)
Supplement: Supplementary file 2 — Dataset 1 [file 41598_2019_48348_MOESM2_ESM.xlsx]

## Sheet: table_mc4000_sorted_L2.Organize
# Constructed from biom file		wNormal	wNormal	wNormal	Avg Normal	wNormal Pair	wNormal Pair	wNormal Pair	wNormal Pair	wNormal Pair	wNormal Pair	wNormal Pair	Avg NP	wTumor Pair	wTumor Pair	wTumor Pair	wTumor Pair	wTumor Pair	wTumor Pair	wTumor Pair	wTumor Pair	Avg	wTumor	wTumor	wTumor	wTumor	wTumor	wTumor	wTumor	wTumor	wTumor	wTumor	wTumor	wTumor	wTumor	wTumor	wTumor	wTumor	wTumor	wTumor	wTumor	wTumor	wTumor	wTumor	wTumor	wTumor	wTumor	wTumor	wTumor
#OTU ID		S002T-0043	S002T-0044	S002T-0045		S002T-0005	S002T-0009	S002T-0015	S002T-0017	S002T-0019	S002T-0021	S002T-0027		S002T-0006	S002T-0010	S002T-0016	S002T-0018	S002T-0020	S002T-0022	S002T-0024	S002T-0028		S002T-0001	S002T-0002	S002T-0007	S002T-0008	S002T-0012	S002T-0025	S002T-0026	S002T-0036	S002T-0038	S002T-0039	S002T-0040	S002T-0042	S002T-0051	S002T-0053	S002T-0054	S002T-0055	S002T-0056	S002T-0057	S002T-0058	S002T-0059	S002T-0061	S002T-0063	S002T-0060	S002T-0064	S002T-0066	S002T-0067	S002T-0069
Phylum														Luminal A	Luminal A	HER2	HER2		TNBC	HER2	TNBC		Luminal A		Luminal A	Luminal A	Luminal B/HER2-	Luminal A	Luminal B/HER2-	Luminal A	TNBC	Luminal A	TNBC		Luminal A	HER2	Luminal A	Luminal B/HER2-	Luminal A	TNBC	Luminal B/HER2-	Luminal B/HER2-	Luminal A	Luminal B/HER2-	Luminal B/HER2-	TNBC	TNBC	Luminal A	Luminal A
Stage of BC														2	1	3	2			4	3		2		1	1	U	2	1	1	3		3		2	3	1	2	2	2	3	3	1	3	2	2	2	2	1
Unassigned;Other		0.000117647	0.000332806	0.000102733	0.000184395	0.000655738	0.00111626	0.00101668	0.000110558	0	0.000164645	0.000406669	0.000495793	0	0.000382629	0.000380276	0.000609013	5.54e-05	0.000317662	0.000230627	0.000281057	0.000282083	0	0.000282061	0	0	7.35e-05	0.000114982	0	0.00080016	0	0.000183016	0.0029726	0	0.000413462	0.000102135	0	0	0.000123732	0.000359195	0	0	0.000424016	0	0.00119796	0.000180897	0.000282725	0	0.000200602
Crenarchaeota	gram negative	0.000117647	0	0.000102733	7.346e-05	0.000187354	0	3.18e-05	0	0	5.49e-05	0	3.91506e-05	0.000202552	0	0	0	5.54e-05	0	0	0	3.2244e-05	0	0	0.0001731	0	0	0	0	0	0	0	0	0	0.000248077	0.000102135	0	0	0	0	0	0	0.00025441	0	0	0	0	0	0.000802407
Euryarchaeota	G+/G-	0.000117647	0	0.000102733	7.346e-05	0.000187354	5.58e-05	0	0.000331675	0.0019414	0.000109763	0.000203335	0.00040419	0.000405104	0	0	0.00121803	0.000110773	7.94e-05	0.000461255	0.0019674	0.000530244	0.000165796	0.000376081	0.0001731	0	0	0.000344947	9.98e-05	0	0.000499002	0.000366032	2.94e-05	0.000198649	0.000413462	0.000204269	9.32e-05	0	0.000123732	0.000897989	9.51e-05	0.000508733	0.000169607	0	0	0	0.000282725	0.000138236	0
Acidobacteria	gram negative	0	0	0	0	0.000655738	0	0	0.00110558	8.82e-05	0	0	0.000264217	0.000202552	0	0	0	0.000166159	0	0	0	4.60889e-05	0.000248694	0	0	0.000198827	0	0.00413936	0	0.00420084	0	0	0	0	0	0	0	0	0.00210344	0.0077227	0.000665589	0	8.48e-05	0	0	0.00307525	0	0.0015206	0
k__Bacteria;p__Armatimonadetes	gram negative	0	0	0	0	0	0	0	0	0	0	0	0	0	0	0	0	0	0.000794155	0	0	9.92694e-05	0	0	0	0.00228651	0	0	0	0	0	0	0	0	0	0	0	0	0	0	0	0	0	0	0	0	0	0	0
Bacteroidetes	gram negative	0.00905882	0.0153923	0.0047257	0.00972561	0.0424356	0.0725568	0.131215	0.0118297	0.00908931	0.00345755	0.00803172	0.0398023	0.0157991	0.0827753	0.0453796	0.0203004	0.00786486	0.0146125	0.0255996	0.0193929	0.0289655	0.00679765	0.0129748	0.0164445	0.00835073	0.00426032	0.00816374	0.0107763	0.035007	0.0247006	0.0355051	0.081408	0.0127135	0.0103366	0.028802	0.00214352	0.00850082	0.0121257	0.00736351	0.00684606	0.0220451	0.00407056	0.00502717	0.0115304	0.0153763	0.0122986	0.0106442	0.00942828
k__Bacteria;p__Chlamydiae		0	0	0	0	0	0	0	0	0	0	0	0	0	0	0	0	0	0	0	0	0	0	0	0	0	0	0	0	0	0	0	0	0	0	0	0	0	0	0	0	0	0	0	0	0	0	0	0
Chloroflexi	gram negative	0.000352941	0	0	0.000117647	0	0	0	0	0.000882457	0	0.00122001	0.000300352	0.00202552	0	0.000253518	0	0.000276932	0.0010324	0	0	0.000448547	0	0	0	0	0	0	9.98e-05	0.00460092	0	0	0	0	0.000496155	0	0	0	0	0	0.000285252	0	0	0	0.000598982	0	0	0	0
Cyanobacteria	gram negative	0.000117647	0.000665613	0.00164372	0.000808994	0.00599532	0.000111626	3.18e-05	0.000221117	8.82e-05	0	0.00101667	0.00106639	0	0.000127543	0.000253518	0.000203004	0.000276932	7.94e-05	0.000922509	0.00187371	0.000467077	8.29e-05	0.00225649	0	0	0.000146908	0.00160975	0.00179605	0	0.000249501	0.00183016	0.00494452	0.000794597	0.000165385	0.000102135	0	0.000131796	0	0.00161638	0.00152135	0.00101747	0.000932836	0.00203804	0.00179695	0.00198987	0	0.000691181	0.000200602
k__Bacteria;p__Deferribacteres	gram negative	0	0	0	0	0	0	0	0	0	0	0	0	0	0	0	0	0	0	0	9.37e-05	1.17125e-05	0	0	0	0	0	0	0	0	0	0	0	0	0	0	0	0	0	0	0	0	0	0	0	0	0	0	0
k__Bacteria;p__Elusimicrobia	gram negative	0	0	0	0	0.000936768	0	0	0	0	0	0	0.000133824	0	0	0	0	0	0	0	0	0	0	0	0	0	0	0	0	0	0	0	0	0	0	0	0	0	0	0	0	0	0	0	0	0	0	0	0
k__Bacteria;p__FBP		0	0	0	0	0	0	0	0	0	0	0	0	0	0	0	0	0	0	0	0	0	0	0	0	0	0	0.000229964	0	0	0	0	0	0	0	0	0	0	0	0	0	0	0	0	0	0	0	0	0
k__Bacteria;p__Fibrobacteres		0	0	0	0	0	0	0	0	0	0	0	0	0	0	0	0	0	0	0	0	0	0	0	0	0	0	0	0	0	0	0	0	0	0	0	0	0	0	0	0	0	0	0	0	0	0	0	0
Fusobacteria	gram negative	0.00141176	8.32e-05	0	0.000498322	0.00318501	0.00094882	6.35e-05	0	0	5.49e-05	0.000101667	0.000621986	0	6.38e-05	0.000253518	0	0	7.94e-05	0	9.37e-05	6.13023e-05	0	9.4e-05	0.0001731	0	7.35e-05	0.000114982	0	0	0	0	0.000500338	0.00297974	0	0.0289041	9.32e-05	6.59e-05	0.000371195	0.00107759	9.51e-05	0.000508733	0.00161126	0.00013587	0.000149745	0.000180897	0	0	0.000200602
Gemmatimonadetes	gram negative	0	0	0	0	0	0	0	0	0	0	0	0	0	0	0	0	0.000332318	0	0	0	4.15398e-05	0	0	0	0	7.35e-05	0	0	0	0	0	0	0	0	0	0	0	0	0	0	0.00135662	0	0	0	0	0	0	0
k__Bacteria;p__Lentisphaerae	gram negative	0	0	0	0	0	0	0	0.000110558	0	0	0	1.5794e-05	0	0	0	0	0	0	0	0	0	0	0	0	0	0	0	0	0	0	0	0	0	0	0	0	0	0	0	0	0	0	0	0	0	0	0	0
k__Bacteria;p__Nitrospirae		0	0	0	0	0	0	0	0	0	0	0	0	0	0	0	0	0	0	0	0	0	0	0	0	0	0	0	0	0	0	0	0	0	0	0	0	0	0	0	0	0	0	0	0	0.0101302	0	0	0
Planctomycetes	gram negative	0.000352941	0	0	0.000117647	0	0	0.00025417	0.000442233	0	0	0	9.94861e-05	0	0	0	0	5.54e-05	0.00373253	0	0	0.000473491	0	0	0	0	0	0	0	0	0	0	0	0	0.000496155	0	0	0	0.00457808	0	0.000570505	0	0.000593623	0.00013587	0.000598982	0	0	0	0
Proteobacteria	gram negative	0.958588	0.894168	0.964249	0.939002	0.84534	0.905676	0.857855	0.960973	0.969996	0.968663	0.799614	0.90116	0.928499	0.907085	0.861579	0.942144	0.971365	0.914152	0.925046	0.962619	0.926561	0.956064	0.975273	0.944781	0.978924	0.954532	0.953662	0.955897	0.909982	0.929142	0.860359	0.894223	0.855383	0.795088	0.773159	0.984343	0.981944	0.959292	0.904095	0.974042	0.937426	0.974389	0.967935	0.961665	0.928726	0.95123	0.96945	0.9667
k__Bacteria;p__SR1	gram negative	0	0	0	0	0	0.000111626	0	0	0	0	0	1.59466e-05	0	0	0	0	0	0	0	0	0	0	0	0	0	0	0	0	0	0	0	0	0	0	0	0	0	0	0	0	0	0	0	0	0	0	0	0
Spirochaetes	gram negative	0.000117647	8.32e-05	0	6.6949e-05	0.00262295	0.00139532	0	0.000995025	0.000882457	0.00159157	0.000101667	0.00108414	0.00121531	0	0	0.00203004	0.000664636	0.000476493	0.00115314	0	0.000692453	0.000248694	0.00112824	0.000865501	9.94e-05	0	0	0	0.0010002	0.00149701	0.000915081	0.000206022	0.000794597	0.00033077	0.0109284	0.000465983	0.000131796	0.000371195	0.000179598	0.000190168	0	8.48e-05	0.00013587	0	0	0.000565451	0.000967653	0.00260782
Synergistetes	gram negative	0	0	0	0	0.000187354	0	0	0	0.000176491	5.49e-05	0	5.98207e-05	0.000202552	0	0	0.000203004	0.000110773	0.000158831	0.000461255	0	0.000142052	0	9.4e-05	0.0001731	0.000198827	0	0	0	0.00060012	0.000499002	0	0	0	0	0.000102135	9.32e-05	0	0.000123732	0	0	0	0	0	0	0	0.000141363	0.000138236	0.000200602
k__Bacteria;p__TM6	gram negative	0	0	0	0	0	0	0	0	0	0	0	0	0	0	0	0	0	0	0	0	0	0	0	0	0	0	0	0	0	0	0	0	0	0.000165385	0	0	0	0	0	0	0	0	0	0	0	0	0	0
Tenericutes	gram negative	0.000117647	8.32e-05	0.000102733	0.000101193	0.000374707	0.00279065	3.18e-05	0.000442233	0	5.49e-05	0.00193168	0.000803709	0.00202552	6.38e-05	0	0.000203004	0.00060925	7.94e-05	0	0	0.000372622	0.000248694	0.000470102	0.0001731	0	0	0	0.00259429	0.00020004	0.000748503	0.00146413	0.000206022	0	8.27e-05	0.000204269	0.000372787	0	0.000123732	0	0.000380337	0.000169578	0.000593623	0.000271739	0.000299491	0	0	0.000138236	0
Verrucomicrobia	gram negative	0	0	0.000821862	0.000273954	0.0028103	0	0	0.000110558	0.000176491	0.000109763	0	0.000458159	0.00486125	0	0	0.00101502	0.000276932	0.000317662	0.000230627	0.000281057	0.000872819	0	9.4e-05	0	9.94e-05	0.000807992	0	0	0.00220044	0.000249501	0	0	0	0.000165385	0.00469819	0.00027959	6.59e-05	0.000618659	0	0	0.000169578	0.00203528	0.00013587	0.00134771	0	0.000282725	0.000829417	0.000802407
k__Bacteria;p__WPS-2		0	0	0	0	9.37e-05	0	0	0.000221117	0	0	0	4.49739e-05	0.00344339	0	0	0	0	0	0	0	0.000430423	0	0	0	0	0	0	0	0	0	0	0	0	0	0	0	0	0	0	0	0	0	0	0	0	0	0	0
k__Bacteria;p__WS3		0	0	0	0	0	0	0	0	0	0	0	0	0	0	0	0	0	0	0	0	0	0	0	0	0	0	0	0	0	0	0	0	0	0	0	0	0	0	0	0	0	0	0	0	0	0	0	0
Thermi]	gram positive	0	0.000832016	0	0.000277339	0	0	0.000127085	0.000995025	0.000705965	0	0.000101667	0.000275677	0	0	0	0	0.00127388	0.0138977	0.000230627	0	0.00192528	0	0	0	0	0	0	0.000898024	0	0	0	0	0	0	0.000510673	0	0	0	0	0	0	0	0	0	0	0	0	0
Actinobacteria	gram positive	0.00352941	0.00906897	0.00585576	0.00615138	0.0209836	0.00379528	0.00679905	0.00608071	0.0071479	0.0018111	0.103802	0.0214886	0.00222807	0.00210446	0.0806186	0.00933821	0.00725561	0.0185832	0.00392066	0.00159265	0.0157052	0.00638315	0.000846183	0.00813571	0.00377771	0.000367269	0.00689893	0.000698463	0.00580116	0.0152196	0.0102489	0.00697531	0.00516488	0.0396097	0.0291084	0.00111836	0.00250412	0.00433061	0.0150862	0.00323286	0.00813973	0.00313772	0.000815217	0.00209644	0.0139291	0.0022618	0.00566768	0.00501505
Firmicutes	gram positive	0.026	0.0792911	0.022293	0.042528	0.0733489	0.0114416	0.00257347	0.016031	0.00882457	0.0238736	0.0834689	0.031366	0.03889	0.00739749	0.0112815	0.0227365	0.00924951	0.0316074	0.0417435	0.0118044	0.0218388	0.0297604	0.00611132	0.0289077	0.00606422	0.0396651	0.0247212	0.0271403	0.0356071	0.0271956	0.0891288	0.00853519	0.121971	0.151989	0.123072	0.0109972	0.00665568	0.0157139	0.061602	0.0120757	0.0286586	0.011618	0.0233696	0.0187182	0.026411	0.0326548	0.00981476	0.0138415
Firmicutes:bacteriodetes ratio (whites)					4.37279							2.09709										0.753958
Firmicutes:bacteriodetes ratio (blacks)
Firmicutes:bacteriodetes ratio (all)
[truncated: 32 more columns]

## Sheet: FB_race
Firmicutes					Bacteroidetes						Firmicutes:Bacteroidetes						Bacteroidetes:Firmicutes
White Normals	White Tumors	Black Normals	Black Tumors		White Normals	White Tumors	Black Normals	Black Tumors			White Normals	White Tumors	Black Normals	Black Tumors			White Normals	White Tumors	Black Normals	Black Tumors
0.026	0.03889	0.0371868	0.0135193		0.00905882	0.0157991	0.00717641	0.0060677			2.87013	2.46154	5.18182	2.22807			0.348416	0.40625	0.192982	0.448819
0.0792911	0.00739749	0.0232949	0.0188429		0.0153923	0.0827753	0.0109521	0.0019326			5.15135	0.0893683	2.12698	9.75			0.194124	11.1897	0.470149	0.102564
0.022293	0.0112815	0.0247086	0.0135193		0.0047257	0.0453796	0.0219632	0.00413983			4.71739	0.248603	1.125	3.26565			0.211982	4.02247	0.888889	0.306217
0.0733489	0.0227365	0.0269201	0.0188429		0.0424356	0.0203004	0.0109722	0.004339			1.72848	1.12	2.45349	4.34267			0.578544	0.892857	0.407583	0.230273
0.0114416	0.00924951	0.0179136	0.0185833		0.0725568	0.00786486	0.0085539	0.0070142			0.157692	1.17606	2.0942	2.64938			6.34146	0.850299	0.477509	0.377447
0.00257347	0.0316074	0.00894794	0.017216		0.131215	0.0146125	0.00234996	0.0136294			0.0196126	2.16304	3.80769	1.26315			50.9877	0.462312	0.262626	0.791669
0.016031	0.0417435	0.0304485	0.00484932		0.0118297	0.0255996	0.00719964	0.0139466			1.35514	1.63063	4.22917	0.347707			0.737931	0.61326	0.236453	2.87599
0.00882457	0.0118044		0.0150077		0.00908931	0.0193929	0.00234996	0.0068706			0.970874	0.608696		2.18433			1.03	1.64286		0.457807
0.0238736	0.0297604		0.0367953		0.00345755	0.00679765	0.00719964	0.00921788			6.90476	4.37805		3.99173			0.144828	0.228412		0.250518
0.0834689	0.00611132		0.0281368		0.00803172	0.0129748		0.00993789			10.3924	0.471014		2.83126			0.0962241	2.12308		0.353199
	0.0289077		0.0125698			0.0164445		0.00903615				1.75789		1.39106				0.568862		0.718876
	0.00606422		0.0152795			0.00835073		0.00990099				0.72619		1.54323				1.37705		0.647992
	0.0396651					0.00426032						9.31035						0.107407
	0.0247212					0.00816374						3.02817						0.330233
	0.0271403					0.0107763						2.51852						0.397059
	0.0356071					0.035007						1.01714						0.983146
	0.0271956					0.0247006						1.10101						0.908257
	0.0891288					0.0355051						2.51031						0.398357
	0.00853519					0.081408						0.104845						9.53793
	0.121971					0.0127135						9.59375						0.104235
	0.151989					0.0103366						14.704						0.0680087
	0.123072					0.028802						4.27305						0.234025
	0.0109972					0.00214352						5.13043						0.194915
	0.00665568					0.00850082						0.782946						1.27723
	0.0157139					0.0121257						1.29592						0.771654
	0.061602					0.00736351						8.36585						0.119534
	0.0120757					0.00684606						1.76389						0.566929
	0.0286586					0.0220451						1.3						0.769231
	0.011618					0.00407056						2.85417						0.350365
	0.0233696					0.00502717						4.64865						0.215116
	0.0187182					0.0115304						1.62338						0.616
	0.026411					0.0153763						1.71765						0.582192
	0.0326548					0.0122986						2.65517						0.376623
	0.00981476					0.0106442						0.922078						1.08451
	0.0138415					0.00942828						1.46809						0.681159
	0.0146667					0.0137778						1.06452						0.939394
	0.0214529					0.00926377						2.31579						0.431818
	0.014917					0.0106284						1.40351						0.7125
	0.0879063					0.0249817						3.51883						0.284185
	0.0489588					0.033673						1.45395						0.687783
	0.0218415					0.00578158						3.77778						0.264706
	0.0384036					0.0295557						1.29936						0.769608
	0.0181794					0.0200787						0.905405						1.10448

## Sheet: Sheet2
# Constructed from biom file		wNormal	wNormal	wNormal	Avg Normal	wNormal Pair	wNormal Pair	wNormal Pair	wNormal Pair	wNormal Pair	wNormal Pair	wNormal Pair	Avg NP	wTumor Pair	wTumor Pair	wTumor Pair	wTumor Pair	wTumor Pair	wTumor Pair	wTumor Pair	wTumor Pair	Avg	wTumor	wTumor	wTumor	wTumor	wTumor	wTumor	wTumor	wTumor	wTumor	wTumor	wTumor	wTumor	wTumor	wTumor	wTumor	wTumor	wTumor	wTumor	wTumor	wTumor	wTumor	wTumor	wTumor	wTumor	wTumor	wTumor	wTumor
#OTU ID		S002T-0043	S002T-0044	S002T-0045		S002T-0005	S002T-0009	S002T-0015	S002T-0017	S002T-0019	S002T-0021	S002T-0027		S002T-0006	S002T-0010	S002T-0016	S002T-0018	S002T-0020	S002T-0022	S002T-0024	S002T-0028		S002T-0001	S002T-0002	S002T-0007	S002T-0008	S002T-0012	S002T-0025	S002T-0026	S002T-0036	S002T-0038	S002T-0039	S002T-0040	S002T-0042	S002T-0051	S002T-0053	S002T-0054	S002T-0055	S002T-0056	S002T-0057	S002T-0058	S002T-0059	S002T-0060	S002T-0061	S002T-0063	S002T-0064	S002T-0066	S002T-0067	S002T-0069
Phylum														Luminal A	Luminal A	HER2	HER2		TNBC	HER2	TNBC		Luminal A		Luminal A	Luminal A	Luminal B/HER2-	Luminal A	Luminal B/HER2-	Luminal A	TNBC	Luminal A	TNBC		Luminal A	HER2	Luminal A	Luminal B/HER2-	Luminal A	TNBC	Luminal B/HER2-	Luminal B/HER2-	Luminal B/HER2-	Luminal A	Luminal B/HER2-	TNBC	TNBC	Luminal A	Luminal A
Unassigned;Other		0.000117647	0.000332806	0.000102733	0.000184395	0.000655738	0.00111626	0.00101668	0.000110558	0	0.000164645	0.000406669	0.000495793	0	0.000382629	0.000380276	0.000609013	5.54e-05	0.000317662	0.000230627	0.000281057	0.000282083	0	0.000282061	0	0	7.35e-05	0.000114982	0	0.00080016	0	0.000183016	0.0029726	0	0.000413462	0.000102135	0	0	0.000123732	0.000359195	0	0	0.00119796	0.000424016	0	0.000180897	0.000282725	0	0.000200602
Crenarchaeota	gram negative	0.000117647	0	0.000102733	7.346e-05	0.000187354	0	3.18e-05	0	0	5.49e-05	0	3.91506e-05	0.000202552	0	0	0	5.54e-05	0	0	0	3.2244e-05	0	0	0.0001731	0	0	0	0	0	0	0	0	0	0.000248077	0.000102135	0	0	0	0	0	0	0	0.00025441	0	0	0	0	0.000802407
Euryarchaeota	G+/G-	0.000117647	0	0.000102733	7.346e-05	0.000187354	5.58e-05	0	0.000331675	0.0019414	0.000109763	0.000203335	0.00040419	0.000405104	0	0	0.00121803	0.000110773	7.94e-05	0.000461255	0.0019674	0.000530244	0.000165796	0.000376081	0.0001731	0	0	0.000344947	9.98e-05	0	0.000499002	0.000366032	2.94e-05	0.000198649	0.000413462	0.000204269	9.32e-05	0	0.000123732	0.000897989	9.51e-05	0.000508733	0	0.000169607	0	0	0.000282725	0.000138236	0
Acidobacteria	gram negative	0	0	0	0	0.000655738	0	0	0.00110558	8.82e-05	0	0	0.000264217	0.000202552	0	0	0	0.000166159	0	0	0	4.60889e-05	0.000248694	0	0	0.000198827	0	0.00413936	0	0.00420084	0	0	0	0	0	0	0	0	0.00210344	0.0077227	0.000665589	0	0	8.48e-05	0	0.00307525	0	0.0015206	0
k__Bacteria;p__Armatimonadetes	gram negative	0	0	0	0	0	0	0	0	0	0	0	0	0	0	0	0	0	0.000794155	0	0	9.92694e-05	0	0	0	0.00228651	0	0	0	0	0	0	0	0	0	0	0	0	0	0	0	0	0	0	0	0	0	0	0
Bacteroidetes	gram negative	0.00905882	0.0153923	0.0047257	0.00972561	0.0424356	0.0725568	0.131215	0.0118297	0.00908931	0.00345755	0.00803172	0.0398023	0.0157991	0.0827753	0.0453796	0.0203004	0.00786486	0.0146125	0.0255996	0.0193929	0.0289655	0.00679765	0.0129748	0.0164445	0.00835073	0.00426032	0.00816374	0.0107763	0.035007	0.0247006	0.0355051	0.081408	0.0127135	0.0103366	0.028802	0.00214352	0.00850082	0.0121257	0.00736351	0.00684606	0.0220451	0.0115304	0.00407056	0.00502717	0.0153763	0.0122986	0.0106442	0.00942828
k__Bacteria;p__Chlamydiae		0	0	0	0	0	0	0	0	0	0	0	0	0	0	0	0	0	0	0	0	0	0	0	0	0	0	0	0	0	0	0	0	0	0	0	0	0	0	0	0	0	0	0	0	0	0	0	0
Chloroflexi	gram negative	0.000352941	0	0	0.000117647	0	0	0	0	0.000882457	0	0.00122001	0.000300352	0.00202552	0	0.000253518	0	0.000276932	0.0010324	0	0	0.000448547	0	0	0	0	0	0	9.98e-05	0.00460092	0	0	0	0	0.000496155	0	0	0	0	0	0.000285252	0	0.000598982	0	0	0	0	0	0
Cyanobacteria	gram negative	0.000117647	0.000665613	0.00164372	0.000808994	0.00599532	0.000111626	3.18e-05	0.000221117	8.82e-05	0	0.00101667	0.00106639	0	0.000127543	0.000253518	0.000203004	0.000276932	7.94e-05	0.000922509	0.00187371	0.000467077	8.29e-05	0.00225649	0	0	0.000146908	0.00160975	0.00179605	0	0.000249501	0.00183016	0.00494452	0.000794597	0.000165385	0.000102135	0	0.000131796	0	0.00161638	0.00152135	0.00101747	0.00179695	0.000932836	0.00203804	0.00198987	0	0.000691181	0.000200602
k__Bacteria;p__Deferribacteres	gram negative	0	0	0	0	0	0	0	0	0	0	0	0	0	0	0	0	0	0	0	9.37e-05	1.17125e-05	0	0	0	0	0	0	0	0	0	0	0	0	0	0	0	0	0	0	0	0	0	0	0	0	0	0	0
k__Bacteria;p__Elusimicrobia	gram negative	0	0	0	0	0.000936768	0	0	0	0	0	0	0.000133824	0	0	0	0	0	0	0	0	0	0	0	0	0	0	0	0	0	0	0	0	0	0	0	0	0	0	0	0	0	0	0	0	0	0	0	0
k__Bacteria;p__FBP		0	0	0	0	0	0	0	0	0	0	0	0	0	0	0	0	0	0	0	0	0	0	0	0	0	0	0.000229964	0	0	0	0	0	0	0	0	0	0	0	0	0	0	0	0	0	0	0	0	0
k__Bacteria;p__Fibrobacteres		0	0	0	0	0	0	0	0	0	0	0	0	0	0	0	0	0	0	0	0	0	0	0	0	0	0	0	0	0	0	0	0	0	0	0	0	0	0	0	0	0	0	0	0	0	0	0	0
Fusobacteria	gram negative	0.00141176	8.32e-05	0	0.000498322	0.00318501	0.00094882	6.35e-05	0	0	5.49e-05	0.000101667	0.000621986	0	6.38e-05	0.000253518	0	0	7.94e-05	0	9.37e-05	6.13023e-05	0	9.4e-05	0.0001731	0	7.35e-05	0.000114982	0	0	0	0	0.000500338	0.00297974	0	0.0289041	9.32e-05	6.59e-05	0.000371195	0.00107759	9.51e-05	0.000508733	0.000149745	0.00161126	0.00013587	0.000180897	0	0	0.000200602
Gemmatimonadetes	gram negative	0	0	0	0	0	0	0	0	0	0	0	0	0	0	0	0	0.000332318	0	0	0	4.15398e-05	0	0	0	0	7.35e-05	0	0	0	0	0	0	0	0	0	0	0	0	0	0	0.00135662	0	0	0	0	0	0	0
k__Bacteria;p__Lentisphaerae	gram negative	0	0	0	0	0	0	0	0.000110558	0	0	0	1.5794e-05	0	0	0	0	0	0	0	0	0	0	0	0	0	0	0	0	0	0	0	0	0	0	0	0	0	0	0	0	0	0	0	0	0	0	0	0
k__Bacteria;p__Nitrospirae		0	0	0	0	0	0	0	0	0	0	0	0	0	0	0	0	0	0	0	0	0	0	0	0	0	0	0	0	0	0	0	0	0	0	0	0	0	0	0	0	0	0	0	0	0.0101302	0	0	0
Planctomycetes	gram negative	0.000352941	0	0	0.000117647	0	0	0.00025417	0.000442233	0	0	0	9.94861e-05	0	0	0	0	5.54e-05	0.00373253	0	0	0.000473491	0	0	0	0	0	0	0	0	0	0	0	0	0.000496155	0	0	0	0.00457808	0	0.000570505	0	0.000598982	0.000593623	0.00013587	0	0	0	0
Proteobacteria	gram negative	0.958588	0.894168	0.964249	0.939002	0.84534	0.905676	0.857855	0.960973	0.969996	0.968663	0.799614	0.90116	0.928499	0.907085	0.861579	0.942144	0.971365	0.914152	0.925046	0.962619	0.926561	0.956064	0.975273	0.944781	0.978924	0.954532	0.953662	0.955897	0.909982	0.929142	0.860359	0.894223	0.855383	0.795088	0.773159	0.984343	0.981944	0.959292	0.904095	0.974042	0.937426	0.961665	0.974389	0.967935	0.928726	0.95123	0.96945	0.9667
k__Bacteria;p__SR1	gram negative	0	0	0	0	0	0.000111626	0	0	0	0	0	1.59466e-05	0	0	0	0	0	0	0	0	0	0	0	0	0	0	0	0	0	0	0	0	0	0	0	0	0	0	0	0	0	0	0	0	0	0	0	0
Spirochaetes	gram negative	0.000117647	8.32e-05	0	6.6949e-05	0.00262295	0.00139532	0	0.000995025	0.000882457	0.00159157	0.000101667	0.00108414	0.00121531	0	0	0.00203004	0.000664636	0.000476493	0.00115314	0	0.000692453	0.000248694	0.00112824	0.000865501	9.94e-05	0	0	0	0.0010002	0.00149701	0.000915081	0.000206022	0.000794597	0.00033077	0.0109284	0.000465983	0.000131796	0.000371195	0.000179598	0.000190168	0	0	8.48e-05	0.00013587	0	0.000565451	0.000967653	0.00260782
Synergistetes	gram negative	0	0	0	0	0.000187354	0	0	0	0.000176491	5.49e-05	0	5.98207e-05	0.000202552	0	0	0.000203004	0.000110773	0.000158831	0.000461255	0	0.000142052	0	9.4e-05	0.0001731	0.000198827	0	0	0	0.00060012	0.000499002	0	0	0	0	0.000102135	9.32e-05	0	0.000123732	0	0	0	0	0	0	0	0.000141363	0.000138236	0.000200602
k__Bacteria;p__TM6	gram negative	0	0	0	0	0	0	0	0	0	0	0	0	0	0	0	0	0	0	0	0	0	0	0	0	0	0	0	0	0	0	0	0	0	0.000165385	0	0	0	0	0	0	0	0	0	0	0	0	0	0
Tenericutes	gram negative	0.000117647	8.32e-05	0.000102733	0.000101193	0.000374707	0.00279065	3.18e-05	0.000442233	0	5.49e-05	0.00193168	0.000803709	0.00202552	6.38e-05	0	0.000203004	0.00060925	7.94e-05	0	0	0.000372622	0.000248694	0.000470102	0.0001731	0	0	0	0.00259429	0.00020004	0.000748503	0.00146413	0.000206022	0	8.27e-05	0.000204269	0.000372787	0	0.000123732	0	0.000380337	0.000169578	0.000299491	0.000593623	0.000271739	0	0	0.000138236	0
Verrucomicrobia	gram negative	0	0	0.000821862	0.000273954	0.0028103	0	0	0.000110558	0.000176491	0.000109763	0	0.000458159	0.00486125	0	0	0.00101502	0.000276932	0.000317662	0.000230627	0.000281057	0.000872819	0	9.4e-05	0	9.94e-05	0.000807992	0	0	0.00220044	0.000249501	0	0	0	0.000165385	0.00469819	0.00027959	6.59e-05	0.000618659	0	0	0.000169578	0.00134771	0.00203528	0.00013587	0	0.000282725	0.000829417	0.000802407
k__Bacteria;p__WPS-2		0	0	0	0	9.37e-05	0	0	0.000221117	0	0	0	4.49739e-05	0.00344339	0	0	0	0	0	0	0	0.000430423	0	0	0	0	0	0	0	0	0	0	0	0	0	0	0	0	0	0	0	0	0	0	0	0	0	0	0
k__Bacteria;p__WS3		0	0	0	0	0	0	0	0	0	0	0	0	0	0	0	0	0	0	0	0	0	0	0	0	0	0	0	0	0	0	0	0	0	0	0	0	0	0	0	0	0	0	0	0	0	0	0	0
Thermi]	gram positive	0	0.000832016	0	0.000277339	0	0	0.000127085	0.000995025	0.000705965	0	0.000101667	0.000275677	0	0	0	0	0.00127388	0.0138977	0.000230627	0	0.00192528	0	0	0	0	0	0	0.000898024	0	0	0	0	0	0	0.000510673	0	0	0	0	0	0	0	0	0	0	0	0	0
Actinobacteria	gram positive	0.00352941	0.00906897	0.00585576	0.00615138	0.0209836	0.00379528	0.00679905	0.00608071	0.0071479	0.0018111	0.103802	0.0214886	0.00222807	0.00210446	0.0806186	0.00933821	0.00725561	0.0185832	0.00392066	0.00159265	0.0157052	0.00638315	0.000846183	0.00813571	0.00377771	0.000367269	0.00689893	0.000698463	0.00580116	0.0152196	0.0102489	0.00697531	0.00516488	0.0396097	0.0291084	0.00111836	0.00250412	0.00433061	0.0150862	0.00323286	0.00813973	0.00209644	0.00313772	0.000815217	0.0139291	0.0022618	0.00566768	0.00501505
Firmicutes	gram positive	0.026	0.0792911	0.022293	0.042528	0.0733489	0.0114416	0.00257347	0.016031	0.00882457	0.0238736	0.0834689	0.031366	0.03889	0.00739749	0.0112815	0.0227365	0.00924951	0.0316074	0.0417435	0.0118044	0.0218388	0.0297604	0.00611132	0.0289077	0.00606422	0.0396651	0.0247212	0.0271403	0.0356071	0.0271956	0.0891288	0.00853519	0.121971	0.151989	0.123072	0.0109972	0.00665568	0.0157139	0.061602	0.0120757	0.0286586	0.0187182	0.011618	0.0233696	0.026411	0.0326548	0.00981476	0.0138415
Firmicutes:bacteriodetes ratio (whites)					4.37279							2.09709										0.753958
Firmicutes:bacteriodetes ratio (blacks)
Firmicutes:bacteriodetes ratio (all)
[truncated: 32 more columns]

## Sheet: FB_disease
Firmicutes				Bacteroidetes				Firmicutes:Bacteroides
Normal	Normal Pair	Tumor		Normal	Normal Pair	Tumor		Normal	Normal Pair	Tumor
0.026	0.073349	0.03889		0.009059	0.042436	0.0157991		2.87007	1.72846	2.46154
0.079291	0.011442	0.007397		0.015392	0.072557	0.082775		5.15144	0.157697	0.0893627
0.022293	0.002573	0.011282		0.004726	0.131215	0.04538		4.7171	0.019609	0.248612
0.037187	0.016031	0.022737		0.007176	0.01183	0.0203		5.18213	1.35511	1.12005
0.023295	0.008825	0.00925		0.010952	0.009089	0.007865		2.12701	0.970954	1.1761
0.024709	0.023874	0.031607		0.021963	0.003458	0.014612		1.12503	6.90399	2.16309
0.02692	0.083469	0.041744		0.010972	0.008032	0.0256		2.45352	10.3921	1.63062
0.017914	0.008948	0.011804		0.008554	0.00235	0.019393		2.09422	3.80766	0.608673
	0.030448	0.0297604			0.0072	0.00679765			4.22889	4.37805
		0.00611132				0.0129748				0.471014
		0.0289077				0.0164445				1.75789
		0.006064				0.008351				0.726141
		0.0396651				0.00426032				9.31035
		0.024721				0.008164				3.02805
		0.0271403				0.0107763				2.51852
		0.035607				0.035007				1.01714
		0.027196				0.024701				1.10101
		0.089129				0.035505				2.51032
		0.008535				0.081408				0.104842
		0.121971				0.012714				9.59344
		0.151989				0.010337				14.7034
		0.123072				0.028802				4.27304
		0.010997				0.002144				5.1292
		0.00665568				0.00850082				0.782946
		0.015714				0.012126				1.29589
		0.061602				0.007364				8.36529
		0.0120757				0.00684606				1.76389
		0.0286586				0.0220451				1.3
		0.0187182				0.0115304				1.62338
		0.011618				0.004071				2.85384
		0.0233696				0.00502717				4.64865
		0.026411				0.015376				1.71768
		0.032655				0.012299				2.65509
		0.009815				0.010644				0.922116
		0.013842				0.009428				1.46818
		0.014667				0.013778				1.06452
		0.021453				0.009264				2.31574
		0.014917				0.010628				1.40356
		0.087906				0.024982				3.51877
		0.048959				0.033673				1.45395
		0.021842				0.005782				3.77759
		0.0384036				0.0295557				1.29936
		0.018179				0.020079				0.905374
		0.013519				0.006068				2.22792
		0.018843				0.001933				9.74806
		0.0185833				0.00413983				4.48889
		0.017216				0.004339				3.96774
		0.00484932				0.0070142				0.691358
		0.015008				0.013629				1.10118
		0.0367953				0.0139466				2.6383
		0.028137				0.006871				4.09504
		0.0125698				0.00921788				1.36364
		0.0152795				0.00993789				1.5375
		0.010146				0.009036				1.12284
		0.035374				0.009901				3.57277

## Sheet: FB subtype
Firmicutes					Bacteroidetes					Firmicutes:Bacteroides
LA	LB	HER2	TNBC		LA	LB	HER2	TNBC		LA	LB	HER2	TNBC
0.03889	0.0396651	0.0112815	0.0316074		0.0157991	0.00426032	0.0453796	0.0146125		2.46154	9.31035	0.248603	2.16304
0.00739749	0.0271403	0.0227365	0.0118044		0.0827753	0.0107763	0.0203004	0.0193929		0.0893683	2.51852	1.12	0.608696
0.0297604	0.00665568	0.0417435	0.0271956		0.00679765	0.00850082	0.0255996	0.0247006		4.37805	0.782946	1.63063	1.10101
0.0289077	0.0120757	0.123072	0.00853519		0.0164445	0.00684606	0.028802	0.081408		1.75789	1.76389	4.27305	0.104845
0.00606422	0.0286586	0.0146667	0.061602		0.00835073	0.0220451	0.0137778	0.00736351		0.72619	1.3	1.06452	8.36585
0.0247212	0.0187182	0.0150077	0.026411		0.00816374	0.0115304	0.0136294	0.0153763		3.02817	1.62338	1.10112	1.71765
0.0356071	0.0233696	0.0281368	0.0326548		0.035007	0.00502717	0.0068706	0.0122986		1.01714	4.64865	4.09524	2.65517
0.0891288	0.0384036		0.0214529		0.0355051	0.0295557		0.00926377		2.51031	1.29936		2.31579
0.151989	0.00484932		0.014917		0.0103366	0.0070142		0.0106284		14.704	0.691358		1.40351
0.0109972	0.0367953		0.0489588		0.00214352	0.0139466		0.033673		5.13043	2.6383		1.45395
0.0157139	0.0152795				0.0121257	0.00993789		0.0060677		1.29592	1.5375
0.011618					0.00407056			0.0019326		2.85417
0.00981476					0.0106442					0.922078
0.0138415					0.00942828					1.46809
0.0879063					0.0249817					3.51883
0.0218415					0.00578158					3.77778
0.0181794					0.0200787					0.905405
0.0185833					0.00413983					4.48889
0.017216					0.004339					3.96774
0.0125698					0.00921788					1.36364
0.0101458					0.00903615					1.12281

## Sheet: FB_stage
Firmicutes				Bacteroidetes				Firmicutes:Bacteroides
Stage 1	2	3_4		Stage 1	2	3_4		Stage 1	2	3_4
0.00739749	0.03889	0.0112815		0.0827753	0.0157991	0.0453796		0.0893683	2.46154	0.248603
0.0289077	0.0227365	0.0417435		0.0164445	0.0203004	0.0255996		1.75789	1.12	1.63063
0.00606422	0.0297604	0.0118044		0.00835073	0.00679765	0.0193929		0.72619	4.37805	0.608696
0.0271403	0.0247212	0.0271956		0.0107763	0.00816374	0.0247006		2.51852	3.02817	1.10101
0.0356071	0.151989	0.0891288		0.035007	0.0103366	0.0355051		1.01714	14.704	2.51031
0.0109972	0.00665568	0.00853519		0.00214352	0.00850082	0.081408		5.13043	0.782946	0.104845
0.011618	0.0157139	0.123072		0.00407056	0.0121257	0.028802		2.85417	1.29592	4.27305
0.0138415	0.061602	0.0120757		0.00942828	0.00736351	0.00684606		1.46809	8.36585	1.76389
0.0135193	0.0187182	0.0286586		0.0060677	0.0115304	0.0220451		2.22807	1.62338	1.3
0.0125698	0.026411	0.0233696		0.00921788	0.0153763	0.00502717		1.36364	1.71765	4.64865
	0.0326548	0.00894794			0.0122986	0.00234996			2.65517	3.80769
	0.00981476	0.0188429			0.0106442	0.0019326			0.922078	9.75
	0.0146667	0.00484932			0.0137778	0.0070142			1.06452	0.691358
	0.0214529	0.0150077			0.00926377	0.0136294			2.31579	1.10112
	0.014917	0.0367953			0.0106284	0.0139466			1.40351	2.6383
	0.0879063	0.0152795			0.0249817	0.00993789			3.51883	1.5375
	0.0489588	0.0101458			0.033673	0.00903615			1.45395	1.12281
	0.0218415				0.00578158				3.77778
	0.0384036				0.0295557				1.29936
	0.0181794				0.0200787				0.905405
	0.0281368				0.0068706				4.09524
